# Supplementary material for: Genomic surveillance reveals geographical heterogeneity and differences in known and novel insecticide resistance mechanisms in Anopheles arabiensis across Kenya
Source: BMC Genomics. 2025 Jul 1;26:599. doi: 10.1186/s12864-025-11788-3 (PMC12210584; doi:10.1186/s12864-025-11788-3)
Supplement: Supplementary file 13 — Supplementary Material 13. [file 12864_2025_11788_MOESM13_ESM.csv]

Sample ID	Country	Location	Year	Latitude	Longitude	Insecticide treatment	Concentration used	Bioassay Outcome	ENA accesssion
VBS80292-7281STDY13749117	Kenya	Teso	2019	0.626	34.236	Deltamethrin	X1	Dead	ERR11784911
VBS80293-7281STDY13749118	Kenya	Teso	2019	0.626	34.236	Deltamethrin	X1	Dead	ERR11784912
VBS80299-7281STDY13749121	Kenya	Teso	2019	0.626	34.236	Deltamethrin	X1	Dead	ERR11784913
VBS80300-7281STDY13749122	Kenya	Teso	2019	0.626	34.236	Deltamethrin	X1	Dead	ERR11784914
VBS80304-7281STDY13749125	Kenya	Teso	2019	0.626	34.236	Deltamethrin	X1	Dead	ERR11784916
VBS80310-7281STDY13749130	Kenya	Teso	2019	0.626	34.236	Deltamethrin	X1	Dead	ERR11784920
VBS80311-7281STDY13749131	Kenya	Teso	2019	0.626	34.236	Deltamethrin	X1	Dead	ERR11784921
VBS80313-7281STDY13749133	Kenya	Teso	2019	0.626	34.236	Deltamethrin	X1	Dead	ERR11784923
VBS80315-7281STDY13749134	Kenya	Teso	2019	0.626	34.236	Deltamethrin	X1	Dead	ERR11784924
VBS80316-7281STDY13749135	Kenya	Teso	2019	0.626	34.236	Deltamethrin	X1	Dead	ERR11784925
VBS80317-7281STDY13749136	Kenya	Teso	2019	0.626	34.236	Deltamethrin	X1	Dead	ERR11784926
VBS80320-7281STDY13749138	Kenya	Teso	2019	0.626	34.236	Deltamethrin	X1	Dead	ERR11784927
VBS80325-7281STDY13749142	Kenya	Teso	2019	0.626	34.236	Deltamethrin	X1	Dead	ERR11784929
VBS80337-7281STDY13749148	Kenya	Teso	2019	0.626	34.236	Deltamethrin	X5	Alive	ERR11784934
VBS80344-7281STDY13749153	Kenya	Teso	2019	0.626	34.236	Deltamethrin	X5	Alive	ERR11784939
VBS80362-7281STDY13749160	Kenya	Teso	2019	0.626	34.236	Deltamethrin	X5	Alive	ERR11784943
VBS80363-7281STDY13749161	Kenya	Teso	2019	0.626	34.236	Deltamethrin	X5	Alive	ERR11784944
VBS80365-7281STDY13749162	Kenya	Teso	2019	0.626	34.236	P-Methyl	X1	Dead	ERR11784945
VBS80371-7281STDY13749166	Kenya	Teso	2019	0.626	34.236	P-Methyl	X1	Dead	ERR11784948
VBS80372-7281STDY13749167	Kenya	Teso	2019	0.626	34.236	P-Methyl	X1	Dead	ERR11784949
VBS80373-7281STDY13749168	Kenya	Teso	2019	0.626	34.236	P-Methyl	X1	Dead	ERR11784950
VBS80376-7281STDY13749170	Kenya	Teso	2019	0.626	34.236	P-Methyl	X1	Dead	ERR11784951
VBS80377-7281STDY13749171	Kenya	Teso	2019	0.626	34.236	P-Methyl	X1	Dead	ERR11784952
VBS80381-7281STDY13749173	Kenya	Teso	2019	0.626	34.236	P-Methyl	X1	Dead	ERR11784953
VBS80396-7281STDY13749180	Kenya	Teso	2019	0.626	34.236	P-Methyl	X1	Dead	ERR11840239
VBS80398-7281STDY13749181	Kenya	Teso	2019	0.626	34.236	P-Methyl	X1	Dead	ERR11840240
VBS80400-7281STDY13749183	Kenya	Teso	2019	0.626	34.236	P-Methyl	X1	Dead	ERR11840241
VBS80408-7281STDY13749187	Kenya	Teso	2019	0.626	34.236	P-Methyl	X1	Alive	ERR11840243
VBS80415-7281STDY13749192	Kenya	Teso	2019	0.626	34.236	P-Methyl	X1	Alive	ERR11840246
VBS80420-7281STDY13749194	Kenya	Teso	2019	0.626	34.236	P-Methyl	X1	Alive	ERR11840247
VBS80434-7281STDY13749197	Kenya	Teso	2019	0.626	34.236	P-Methyl	X1	Alive	ERR11840250
VBS80438-7281STDY13749199	Kenya	Teso	2019	0.626	34.236	P-Methyl	X1	Alive	ERR11840252
VBS80439-7281STDY13749200	Kenya	Teso	2019	0.626	34.236	P-Methyl	X1	Alive	ERR11840253
VBS80442-7281STDY13749203	Kenya	Teso	2019	0.626	34.236	Alpha-cypermethrin	X1	Dead	ERR11840256
VBS80443-7281STDY13749204	Kenya	Teso	2019	0.626	34.236	Alpha-cypermethrin	X1	Dead	ERR11840257
VBS80444-7281STDY13749205	Kenya	Teso	2019	0.626	34.236	Alpha-cypermethrin	X1	Dead	ERR11840258
VBS80447-7281STDY13749208	Kenya	Teso	2019	0.626	34.236	Alpha-cypermethrin	X1	Dead	ERR11840261
VBS80448-7281STDY13749209	Kenya	Teso	2019	0.626	34.236	Alpha-cypermethrin	X1	Dead	ERR11840262
VBS80449-7281STDY13749212	Kenya	Teso	2019	0.626	34.236	Alpha-cypermethrin	X1	Dead	ERR11840263
VBS80450-7281STDY13749213	Kenya	Teso	2019	0.626	34.236	Alpha-cypermethrin	X1	Dead	ERR11840264
VBS80451-7281STDY13749214	Kenya	Teso	2019	0.626	34.236	Alpha-cypermethrin	X1	Dead	ERR11840265
VBS80453-7281STDY13749216	Kenya	Teso	2019	0.626	34.236	Alpha-cypermethrin	X1	Dead	ERR11840267
VBS80454-7281STDY13749217	Kenya	Teso	2019	0.626	34.236	Alpha-cypermethrin	X1	Dead	ERR11840268
VBS80457-7281STDY13749220	Kenya	Teso	2019	0.626	34.236	Alpha-cypermethrin	X1	Dead	ERR11840269
VBS80458-7281STDY13749221	Kenya	Teso	2019	0.626	34.236	Alpha-cypermethrin	X1	Dead	ERR11840270
VBS80459-7281STDY13749222	Kenya	Teso	2019	0.626	34.236	Alpha-cypermethrin	X1	Dead	ERR11840271
VBS80461-7281STDY13749224	Kenya	Teso	2019	0.626	34.236	Alpha-cypermethrin	X1	Dead	ERR11840273
VBS80463-7281STDY13749225	Kenya	Teso	2019	0.626	34.236	Alpha-cypermethrin	X1	Dead	ERR11840274
VBS80464-7281STDY13749226	Kenya	Teso	2019	0.626	34.236	Alpha-cypermethrin	X1	Dead	ERR11840275
VBS80473-7281STDY13749233	Kenya	Teso	2019	0.626	34.236	Alpha-cypermethrin	X1	Dead	ERR11840279
VBS80475-7281STDY13749235	Kenya	Teso	2019	0.626	34.236	Alpha-cypermethrin	X1	Dead	ERR11840281
VBS80476-7281STDY13749236	Kenya	Teso	2019	0.626	34.236	Alpha-cypermethrin	X1	Dead	ERR11840282
VBS80489-7281STDY13749247	Kenya	Teso	2019	0.626	34.236	Alpha-cypermethrin	X1	Alive	ERR11840289
VBS80491-7281STDY13749249	Kenya	Teso	2019	0.626	34.236	Alpha-cypermethrin	X1	Alive	ERR11840291
VBS80493-7281STDY13749251	Kenya	Teso	2019	0.626	34.236	Alpha-cypermethrin	X1	Alive	ERR11840293
VBS80510-7281STDY13749267	Kenya	Teso	2019	0.626	34.236	Alpha-cypermethrin	X1	Alive	ERR11812004
VBS80521-7281STDY13749277	Kenya	Teso	2013	0.626	34.236	Untested	Untested	Untested	ERR11812013
VBS80564-7281STDY13749287	Kenya	Teso	2013	0.626	34.236	Untested	Untested	Untested	ERR11812022
VBS80565-7281STDY13749288	Kenya	Teso	2013	0.626	34.236	Untested	Untested	Untested	ERR11812023
VBS80566-7281STDY13749289	Kenya	Teso	2013	0.626	34.236	Untested	Untested	Untested	ERR11812024
VBS80567-7281STDY13749290	Kenya	Teso	2013	0.626	34.236	Untested	Untested	Untested	ERR11812025
VBS80568-7281STDY13749291	Kenya	Teso	2013	0.626	34.236	Untested	Untested	Untested	ERR11812026
VBS80569-7281STDY13749292	Kenya	Teso	2013	0.626	34.236	Untested	Untested	Untested	ERR11812027
VBS80570-7281STDY13749293	Kenya	Teso	2013	0.626	34.236	Untested	Untested	Untested	ERR11812028
VBS80571-7281STDY13749294	Kenya	Teso	2013	0.626	34.236	Untested	Untested	Untested	ERR11812029
VBS80573-7281STDY13749296	Kenya	Teso	2013	0.626	34.236	Untested	Untested	Untested	ERR11812030
VBS80574-7281STDY13749297	Kenya	Teso	2013	0.626	34.236	Untested	Untested	Untested	ERR11812031
VBS80575-7281STDY13749298	Kenya	Teso	2013	0.626	34.236	Untested	Untested	Untested	ERR11812032
VBS80576-7281STDY13749299	Kenya	Teso	2013	0.626	34.236	Untested	Untested	Untested	ERR11812033
VBS80577-7281STDY13749300	Kenya	Teso	2013	0.626	34.236	Untested	Untested	Untested	ERR11812034
VBS80578-7281STDY13749301	Kenya	Teso	2013	0.626	34.236	Untested	Untested	Untested	ERR11812035
VBS80579-7281STDY13749302	Kenya	Teso	2013	0.626	34.236	Untested	Untested	Untested	ERR11812036
VBS80580-7281STDY13749303	Kenya	Teso	2013	0.626	34.236	Untested	Untested	Untested	ERR11812037
VBS80581-7281STDY13749304	Kenya	Teso	2013	0.626	34.236	Untested	Untested	Untested	ERR11812038
VBS80582-7281STDY13749305	Kenya	Teso	2013	0.626	34.236	Untested	Untested	Untested	ERR11812039
VBS80583-7281STDY13749308	Kenya	Teso	2013	0.626	34.236	Untested	Untested	Untested	ERR11812040
VBS80584-7281STDY13749309	Kenya	Teso	2013	0.626	34.236	Untested	Untested	Untested	ERR11812041
VBS80585-7281STDY13749310	Kenya	Teso	2013	0.626	34.236	Untested	Untested	Untested	ERR11812042
VBS80587-7281STDY13749312	Kenya	Teso	2013	0.626	34.236	Untested	Untested	Untested	ERR11812044
VBS80588-7281STDY13749313	Kenya	Turkana	2019	3.717	34.857	Deltamethrin	X1	Dead	ERR11812045
VBS80589-7281STDY13749314	Kenya	Turkana	2019	3.717	34.857	Deltamethrin	X1	Dead	ERR11812046
VBS80590-7281STDY13749315	Kenya	Turkana	2019	3.717	34.857	Deltamethrin	X1	Dead	ERR11812047
VBS80592-7281STDY13749317	Kenya	Turkana	2019	3.717	34.857	Deltamethrin	X1	Dead	ERR11812049
VBS80596-7281STDY13749320	Kenya	Turkana	2019	3.717	34.857	Deltamethrin	X1	Dead	ERR11812051
VBS80598-7281STDY13749322	Kenya	Turkana	2019	3.717	34.857	Deltamethrin	X1	Dead	ERR11812052
VBS80599-7281STDY13749323	Kenya	Turkana	2019	3.717	34.857	Deltamethrin	X1	Dead	ERR11812053
VBS80601-7281STDY13749325	Kenya	Turkana	2019	3.717	34.857	Deltamethrin	X1	Dead	ERR11812054
VBS80602-7281STDY13749326	Kenya	Turkana	2019	3.717	34.857	Deltamethrin	X1	Dead	ERR11812055
VBS80603-7281STDY13749327	Kenya	Turkana	2019	3.717	34.857	Deltamethrin	X1	Dead	ERR11812056
VBS80604-7281STDY13749328	Kenya	Turkana	2019	3.717	34.857	Deltamethrin	X1	Dead	ERR11812057
VBS80605-7281STDY13749329	Kenya	Turkana	2019	3.717	34.857	Deltamethrin	X1	Dead	ERR11812058
VBS80606-7281STDY13749330	Kenya	Turkana	2019	3.717	34.857	Deltamethrin	X1	Dead	ERR11812059
VBS80607-7281STDY13749331	Kenya	Turkana	2019	3.717	34.857	Deltamethrin	X1	Dead	ERR11812060
VBS80608-7281STDY13749332	Kenya	Turkana	2019	3.717	34.857	Deltamethrin	X1	Dead	ERR11812061
VBS80610-7281STDY13749333	Kenya	Turkana	2019	3.717	34.857	Deltamethrin	X1	Dead	ERR11812062
VBS80612-7281STDY13749335	Kenya	Turkana	2019	3.717	34.857	Deltamethrin	X1	Dead	ERR11812063
VBS80614-7281STDY13749337	Kenya	Turkana	2019	3.717	34.857	Deltamethrin	X1	Dead	ERR11812065
VBS80616-7281STDY13749339	Kenya	Turkana	2019	3.717	34.857	Deltamethrin	X1	Dead	ERR11812066
VBS80617-7281STDY13749340	Kenya	Turkana	2019	3.717	34.857	Deltamethrin	X1	Dead	ERR11812067
VBS80620-7281STDY13749342	Kenya	Turkana	2019	3.717	34.857	Deltamethrin	X1	Dead	ERR11812069
VBS80621-7281STDY13749343	Kenya	Turkana	2019	3.717	34.857	Deltamethrin	X1	Dead	ERR11812070
VBS80626-7281STDY13749345	Kenya	Turkana	2019	3.717	34.857	Deltamethrin	X1	Dead	ERR11812072
VBS80627-7281STDY13749346	Kenya	Turkana	2019	3.717	34.857	Deltamethrin	X1	Dead	ERR11812073
VBS80628-7281STDY13749347	Kenya	Turkana	2019	3.717	34.857	Deltamethrin	X1	Alive	ERR11811571
VBS80630-7281STDY13749349	Kenya	Turkana	2019	3.717	34.857	Deltamethrin	X1	Alive	ERR11811573
VBS80631-7281STDY13749350	Kenya	Turkana	2019	3.717	34.857	Deltamethrin	X1	Alive	ERR11811574
VBS80632-7281STDY13749351	Kenya	Turkana	2019	3.717	34.857	Deltamethrin	X1	Alive	ERR11811575
VBS80634-7281STDY13749352	Kenya	Turkana	2019	3.717	34.857	Deltamethrin	X1	Alive	ERR11811576
VBS80636-7281STDY13749353	Kenya	Turkana	2019	3.717	34.857	Deltamethrin	X1	Alive	ERR11811577
VBS80637-7281STDY13749354	Kenya	Turkana	2019	3.717	34.857	Deltamethrin	X1	Alive	ERR11811578
VBS80638-7281STDY13749355	Kenya	Turkana	2019	3.717	34.857	Deltamethrin	X1	Alive	ERR11811579
VBS80639-7281STDY13749356	Kenya	Turkana	2019	3.717	34.857	Deltamethrin	X1	Alive	ERR11811580
VBS80642-7281STDY13749357	Kenya	Turkana	2019	3.717	34.857	Deltamethrin	X1	Alive	ERR11811581
VBS80643-7281STDY13749358	Kenya	Turkana	2019	3.717	34.857	Deltamethrin	X1	Alive	ERR11811582
VBS80645-7281STDY13749359	Kenya	Turkana	2019	3.717	34.857	Deltamethrin	X1	Alive	ERR11811583
VBS80646-7281STDY13749360	Kenya	Turkana	2019	3.717	34.857	Deltamethrin	X1	Alive	ERR11811584
VBS80647-7281STDY13749361	Kenya	Turkana	2019	3.717	34.857	Deltamethrin	X1	Alive	ERR11811585
VBS80648-7281STDY13749362	Kenya	Turkana	2019	3.717	34.857	Deltamethrin	X1	Alive	ERR11811586
VBS80649-7281STDY13749363	Kenya	Turkana	2019	3.717	34.857	Deltamethrin	X1	Alive	ERR11811587
VBS80650-7281STDY13749364	Kenya	Turkana	2019	3.717	34.857	Deltamethrin	X1	Alive	ERR11811588
VBS80651-7281STDY13749365	Kenya	Turkana	2019	3.717	34.857	Deltamethrin	X1	Alive	ERR11811589
VBS80652-7281STDY13749366	Kenya	Turkana	2019	3.717	34.857	Deltamethrin	X1	Alive	ERR11811590
VBS80653-7281STDY13749367	Kenya	Turkana	2019	3.717	34.857	Deltamethrin	X1	Alive	ERR11811591
VBS80654-7281STDY13749368	Kenya	Turkana	2019	3.717	34.857	Deltamethrin	X1	Alive	ERR11811592
VBS80655-7281STDY13749369	Kenya	Turkana	2019	3.717	34.857	Deltamethrin	X1	Alive	ERR11811593
VBS80656-7281STDY13749370	Kenya	Turkana	2019	3.717	34.857	Deltamethrin	X1	Alive	ERR11811594
VBS80658-7281STDY13749371	Kenya	Turkana	2019	3.717	34.857	Deltamethrin	X1	Alive	ERR11811595
VBS80659-7281STDY13749372	Kenya	Turkana	2019	3.717	34.857	Deltamethrin	X1	Alive	ERR11811596
VBS80661-7281STDY13749374	Kenya	Turkana	2019	3.717	34.857	Deltamethrin	X1	Alive	ERR11811598
VBS80662-7281STDY13749375	Kenya	Turkana	2019	3.717	34.857	Deltamethrin	X1	Alive	ERR11811599
VBS80664-7281STDY13749376	Kenya	Turkana	2019	3.717	34.857	Deltamethrin	X1	Alive	ERR11811600
VBS80665-7281STDY13749377	Kenya	Turkana	2019	3.717	34.857	Deltamethrin	X1	Alive	ERR11811601
VBS80666-7281STDY13749378	Kenya	Turkana	2019	3.717	34.857	P-Methyl	X1	Dead	ERR11811602
VBS80667-7281STDY13749379	Kenya	Turkana	2019	3.717	34.857	P-Methyl	X1	Dead	ERR11811603
VBS80668-7281STDY13749380	Kenya	Turkana	2019	3.717	34.857	P-Methyl	X1	Dead	ERR11811604
VBS80669-7281STDY13749381	Kenya	Turkana	2019	3.717	34.857	P-Methyl	X1	Dead	ERR11811605
VBS80670-7281STDY13749382	Kenya	Turkana	2019	3.717	34.857	P-Methyl	X1	Dead	ERR11811606
VBS80671-7281STDY13749383	Kenya	Turkana	2019	3.717	34.857	P-Methyl	X1	Dead	ERR11811607
VBS80672-7281STDY13749384	Kenya	Turkana	2019	3.717	34.857	P-Methyl	X1	Dead	ERR11811608
VBS80673-7281STDY13749385	Kenya	Turkana	2019	3.717	34.857	P-Methyl	X1	Dead	ERR11811609
VBS80674-7281STDY13749386	Kenya	Turkana	2019	3.717	34.857	P-Methyl	X1	Dead	ERR11811610
VBS80675-7281STDY13749387	Kenya	Turkana	2019	3.717	34.857	P-Methyl	X1	Dead	ERR11811611
VBS80676-7281STDY13749388	Kenya	Turkana	2019	3.717	34.857	P-Methyl	X1	Dead	ERR11811612
VBS80677-7281STDY13749389	Kenya	Turkana	2019	3.717	34.857	P-Methyl	X1	Dead	ERR11811613
VBS80678-7281STDY13749390	Kenya	Turkana	2019	3.717	34.857	P-Methyl	X1	Dead	ERR11811614
VBS80679-7281STDY13749391	Kenya	Turkana	2019	3.717	34.857	P-Methyl	X1	Dead	ERR11811615
VBS80680-7281STDY13749392	Kenya	Turkana	2019	3.717	34.857	P-Methyl	X1	Dead	ERR11811616
VBS80681-7281STDY13749393	Kenya	Turkana	2019	3.717	34.857	P-Methyl	X1	Dead	ERR11811617
VBS80685-7281STDY13749397	Kenya	Turkana	2019	3.717	34.857	P-Methyl	X1	Dead	ERR11811621
VBS80686-7281STDY13749398	Kenya	Turkana	2019	3.717	34.857	P-Methyl	X1	Dead	ERR11811622
VBS80688-7281STDY13749400	Kenya	Turkana	2019	3.717	34.857	P-Methyl	X1	Dead	ERR11811624
VBS80689-7281STDY13749401	Kenya	Turkana	2019	3.717	34.857	P-Methyl	X1	Dead	ERR11811625
VBS80690-7281STDY13749404	Kenya	Turkana	2019	3.717	34.857	P-Methyl	X1	Dead	ERR11811626
VBS80691-7281STDY13749405	Kenya	Turkana	2019	3.717	34.857	P-Methyl	X1	Dead	ERR11811627
VBS80692-7281STDY13749406	Kenya	Turkana	2019	3.717	34.857	P-Methyl	X1	Dead	ERR11811628
VBS80693-7281STDY13749407	Kenya	Turkana	2019	3.717	34.857	P-Methyl	X1	Dead	ERR11811629
VBS80694-7281STDY13749408	Kenya	Turkana	2019	3.717	34.857	P-Methyl	X1	Dead	ERR11811630
VBS80695-7281STDY13749409	Kenya	Turkana	2019	3.717	34.857	P-Methyl	X1	Dead	ERR11811631
VBS80696-7281STDY13749410	Kenya	Turkana	2019	3.717	34.857	P-Methyl	X1	Dead	ERR11811632
VBS80698-7281STDY13749412	Kenya	Turkana	2019	3.717	34.857	P-Methyl	X1	Dead	ERR11811634
VBS80700-7281STDY13749414	Kenya	Turkana	2019	3.717	34.857	P-Methyl	X1	Dead	ERR11811636
VBS80701-7281STDY13749415	Kenya	Turkana	2019	3.717	34.857	P-Methyl	X1	Dead	ERR11811637
VBS80702-7281STDY13749416	Kenya	Turkana	2019	3.717	34.857	P-Methyl	X1	Dead	ERR11811638
VBS80703-7281STDY13749417	Kenya	Turkana	2019	3.717	34.857	P-Methyl	X1	Dead	ERR11811639
VBS80705-7281STDY13749419	Kenya	Turkana	2019	3.717	34.857	P-Methyl	X1	Dead	ERR11811640
VBS80707-7281STDY13749421	Kenya	Turkana	2019	3.717	34.857	P-Methyl	X1	Alive	ERR11811642
VBS80708-7281STDY13749422	Kenya	Turkana	2019	3.717	34.857	P-Methyl	X1	Alive	ERR11811643
VBS80710-7281STDY13749424	Kenya	Turkana	2019	3.717	34.857	P-Methyl	X1	Alive	ERR11811645
VBS80711-7281STDY13749425	Kenya	Turkana	2019	3.717	34.857	P-Methyl	X1	Alive	ERR11811646
VBS80712-7281STDY13749426	Kenya	Turkana	2019	3.717	34.857	P-Methyl	X1	Alive	ERR11811647
VBS80713-7281STDY13749427	Kenya	Turkana	2019	3.717	34.857	P-Methyl	X1	Alive	ERR11811648
VBS80714-7281STDY13749428	Kenya	Turkana	2019	3.717	34.857	P-Methyl	X1	Alive	ERR11811649
VBS80715-7281STDY13749429	Kenya	Turkana	2019	3.717	34.857	P-Methyl	X1	Alive	ERR11811650
VBS80716-7281STDY13749430	Kenya	Turkana	2019	3.717	34.857	P-Methyl	X1	Alive	ERR11811651
VBS80718-7281STDY13749432	Kenya	Turkana	2019	3.717	34.857	P-Methyl	X1	Alive	ERR11811653
VBS80719-7281STDY13749433	Kenya	Turkana	2019	3.717	34.857	P-Methyl	X1	Alive	ERR11811654
VBS80720-7281STDY13749434	Kenya	Turkana	2019	3.717	34.857	P-Methyl	X1	Alive	ERR11811655
VBS80721-7281STDY13749435	Kenya	Turkana	2019	3.717	34.857	P-Methyl	X1	Alive	ERR11811656
VBS80722-7281STDY13749436	Kenya	Turkana	2019	3.717	34.857	P-Methyl	X1	Alive	ERR11811657
VBS80723-7281STDY13749437	Kenya	Turkana	2019	3.717	34.857	P-Methyl	X1	Alive	ERR11811658
VBS80724-7281STDY13749438	Kenya	Turkana	2019	3.717	34.857	P-Methyl	X1	Alive	ERR11811659
VBS80725-7281STDY13749439	Kenya	Turkana	2019	3.717	34.857	P-Methyl	X1	Alive	ERR11811660
VBS80726-7281STDY13749440	Kenya	Turkana	2019	3.717	34.857	P-Methyl	X1	Alive	ERR11811661
VBS80727-7281STDY13749441	Kenya	Turkana	2019	3.717	34.857	P-Methyl	X1	Alive	ERR11811662
VBS80728-7281STDY13749442	Kenya	Turkana	2019	3.717	34.857	P-Methyl	X1	Alive	ERR11811663
VBS80729-7281STDY13749443	Kenya	Turkana	2019	3.717	34.857	P-Methyl	X1	Alive	ERR11811664
VBS80730-7281STDY13749444	Kenya	Turkana	2019	3.717	34.857	P-Methyl	X1	Alive	ERR11811665
VBS80731-7281STDY13749445	Kenya	Turkana	2019	3.717	34.857	P-Methyl	X1	Alive	ERR11811666
VBS80732-7281STDY13749446	Kenya	Turkana	2019	3.717	34.857	P-Methyl	X1	Alive	ERR11811667
VBS80733-7281STDY13749447	Kenya	Turkana	2019	3.717	34.857	P-Methyl	X1	Alive	ERR11811668
VBS80734-7281STDY13749448	Kenya	Turkana	2019	3.717	34.857	P-Methyl	X1	Alive	ERR11811669
VBS80735-7281STDY13749449	Kenya	Turkana	2019	3.717	34.857	P-Methyl	X1	Alive	ERR11811670
VBS80736-7281STDY13749450	Kenya	Turkana	2019	3.717	34.857	P-Methyl	X1	Alive	ERR11811671
VBS80737-7281STDY13749451	Kenya	Turkana	2019	3.717	34.857	P-Methyl	X1	Alive	ERR11811672
VBS80738-7281STDY13749452	Kenya	Turkana	2019	3.717	34.857	P-Methyl	X1	Alive	ERR11811673
VBS80739-7281STDY13749453	Kenya	Turkana	2019	3.717	34.857	P-Methyl	X1	Alive	ERR11811674
VBS80740-7281STDY13749454	Kenya	Turkana	2019	3.717	34.857	P-Methyl	X1	Alive	ERR11811675
VBS80741-7281STDY13749455	Kenya	Turkana	2019	3.717	34.857	P-Methyl	X1	Alive	ERR11811676
VBS80742-7281STDY13749456	Kenya	Turkana	2019	3.717	34.857	P-Methyl	X1	Alive	ERR11811677
VBS80743-7281STDY13749457	Kenya	Turkana	2019	3.717	34.857	P-Methyl	X1	Alive	ERR11811678
VBS80744-7281STDY13749458	Kenya	Turkana	2019	3.717	34.857	P-Methyl	X1	Alive	ERR11811679
VBS80745-7281STDY13749459	Kenya	Turkana	2019	3.717	34.857	P-Methyl	X1	Alive	ERR11811680
VBS80746-7281STDY13749460	Kenya	Turkana	2019	3.717	34.857	Alpha-cypermethrin	X1	Dead	ERR11811681
VBS80747-7281STDY13749461	Kenya	Turkana	2019	3.717	34.857	Alpha-cypermethrin	X1	Dead	ERR11811682
VBS80748-7281STDY13749462	Kenya	Turkana	2019	3.717	34.857	Alpha-cypermethrin	X1	Dead	ERR11811683
VBS80749-7281STDY13749463	Kenya	Turkana	2019	3.717	34.857	Alpha-cypermethrin	X1	Dead	ERR11811684
VBS80750-7281STDY13749464	Kenya	Turkana	2019	3.717	34.857	Alpha-cypermethrin	X1	Dead	ERR11811685
VBS80751-7281STDY13749465	Kenya	Turkana	2019	3.717	34.857	Alpha-cypermethrin	X1	Dead	ERR11811686
VBS80753-7281STDY13749467	Kenya	Turkana	2019	3.717	34.857	Alpha-cypermethrin	X1	Dead	ERR11811687
VBS80755-7281STDY13749469	Kenya	Turkana	2019	3.717	34.857	Alpha-cypermethrin	X1	Dead	ERR11811689
VBS80756-7281STDY13749470	Kenya	Turkana	2019	3.717	34.857	Alpha-cypermethrin	X1	Dead	ERR11811690
VBS80757-7281STDY13749471	Kenya	Turkana	2019	3.717	34.857	Alpha-cypermethrin	X1	Dead	ERR11811691
VBS80758-7281STDY13749472	Kenya	Turkana	2019	3.717	34.857	Alpha-cypermethrin	X1	Dead	ERR11811692
VBS80759-7281STDY13749473	Kenya	Turkana	2019	3.717	34.857	Alpha-cypermethrin	X1	Dead	ERR11811693
VBS80760-7281STDY13749474	Kenya	Turkana	2019	3.717	34.857	Alpha-cypermethrin	X1	Dead	ERR11811694
VBS80761-7281STDY13749475	Kenya	Turkana	2019	3.717	34.857	Alpha-cypermethrin	X1	Dead	ERR11811695
VBS80762-7281STDY13749476	Kenya	Turkana	2019	3.717	34.857	Alpha-cypermethrin	X1	Dead	ERR11811696
VBS80763-7281STDY13749477	Kenya	Turkana	2019	3.717	34.857	Alpha-cypermethrin	X1	Dead	ERR11811697
VBS80764-7281STDY13749478	Kenya	Turkana	2019	3.717	34.857	Alpha-cypermethrin	X1	Dead	ERR11811698
VBS80765-7281STDY13749479	Kenya	Turkana	2019	3.717	34.857	Alpha-cypermethrin	X1	Dead	ERR11811699
VBS80766-7281STDY13749480	Kenya	Turkana	2019	3.717	34.857	Alpha-cypermethrin	X1	Dead	ERR11811700
VBS80767-7281STDY13749481	Kenya	Turkana	2019	3.717	34.857	Alpha-cypermethrin	X1	Dead	ERR11811701
VBS80768-7281STDY13749482	Kenya	Turkana	2019	3.717	34.857	Alpha-cypermethrin	X1	Dead	ERR11811702
VBS80769-7281STDY13749483	Kenya	Turkana	2019	3.717	34.857	Alpha-cypermethrin	X1	Dead	ERR11811703
VBS80770-7281STDY13749484	Kenya	Turkana	2019	3.717	34.857	Alpha-cypermethrin	X1	Dead	ERR11811704
VBS80771-7281STDY13749485	Kenya	Turkana	2019	3.717	34.857	Alpha-cypermethrin	X1	Dead	ERR11811705
VBS80772-7281STDY13749486	Kenya	Turkana	2019	3.717	34.857	Alpha-cypermethrin	X1	Dead	ERR11811706
VBS80774-7281STDY13749488	Kenya	Turkana	2019	3.717	34.857	Alpha-cypermethrin	X1	Dead	ERR11811708
VBS80776-7281STDY13749490	Kenya	Turkana	2019	3.717	34.857	Alpha-cypermethrin	X1	Dead	ERR11811709
VBS80777-7281STDY13749491	Kenya	Turkana	2019	3.717	34.857	Alpha-cypermethrin	X1	Dead	ERR11811710
VBS80778-7281STDY13749492	Kenya	Turkana	2019	3.717	34.857	Alpha-cypermethrin	X1	Dead	ERR11811711
VBS80779-7281STDY13749493	Kenya	Turkana	2019	3.717	34.857	Alpha-cypermethrin	X1	Dead	ERR11811712
VBS80780-7281STDY13749494	Kenya	Turkana	2019	3.717	34.857	Alpha-cypermethrin	X1	Dead	ERR11811713
VBS80782-7281STDY13749496	Kenya	Turkana	2019	3.717	34.857	Alpha-cypermethrin	X1	Dead	ERR11811715
VBS80783-7281STDY13749497	Kenya	Turkana	2019	3.717	34.857	Alpha-cypermethrin	X1	Dead	ERR11811716
VBS80784-7281STDY13749500	Kenya	Turkana	2019	3.717	34.857	Alpha-cypermethrin	X1	Alive	ERR11811717
VBS80786-7281STDY13749502	Kenya	Turkana	2019	3.717	34.857	Alpha-cypermethrin	X1	Alive	ERR11811718
VBS80787-7281STDY13749503	Kenya	Turkana	2019	3.717	34.857	Alpha-cypermethrin	X1	Alive	ERR11811719
VBS80788-7281STDY13749504	Kenya	Turkana	2019	3.717	34.857	Alpha-cypermethrin	X1	Alive	ERR11811720
VBS80790-7281STDY13749505	Kenya	Turkana	2019	3.717	34.857	Alpha-cypermethrin	X1	Alive	ERR11811721
VBS80791-7281STDY13749506	Kenya	Turkana	2019	3.717	34.857	Alpha-cypermethrin	X1	Alive	ERR11811722
VBS80792-7281STDY13749507	Kenya	Turkana	2019	3.717	34.857	Alpha-cypermethrin	X1	Alive	ERR11811723
VBS80794-7281STDY13749508	Kenya	Turkana	2019	3.717	34.857	Alpha-cypermethrin	X1	Alive	ERR11811724
VBS80802-7281STDY13749516	Kenya	Turkana	2019	3.717	34.857	Alpha-cypermethrin	X1	Alive	ERR11811731
VBS80804-7281STDY13749518	Kenya	Turkana	2019	3.717	34.857	Alpha-cypermethrin	X1	Alive	ERR11811733
VBS80805-7281STDY13749519	Kenya	Turkana	2019	3.717	34.857	Alpha-cypermethrin	X1	Alive	ERR11811734
VBS80806-7281STDY13749520	Kenya	Turkana	2019	3.717	34.857	Alpha-cypermethrin	X1	Alive	ERR11811735
VBS80807-7281STDY13749521	Kenya	Turkana	2019	3.717	34.857	Alpha-cypermethrin	X1	Alive	ERR11811736
VBS80811-7281STDY13749525	Kenya	Turkana	2019	3.717	34.857	Alpha-cypermethrin	X1	Alive	ERR11811740
VBS80816-7281STDY13749530	Kenya	Turkana	2019	3.717	34.857	Alpha-cypermethrin	X1	Alive	ERR11811745
VBS80817-7281STDY13749531	Kenya	Turkana	2019	3.717	34.857	Alpha-cypermethrin	X1	Alive	ERR11811746
VBS80818-7281STDY13749532	Kenya	Turkana	2019	3.717	34.857	Alpha-cypermethrin	X1	Alive	ERR11811747
VBS80825-7281STDY13749536	Kenya	Turkana	2006	3.717	34.857	Untested	Untested	Untested	ERR11811751
VBS80828-7281STDY13749539	Kenya	Turkana	2006	3.717	34.857	Untested	Untested	Untested	ERR11811754
VBS80830-7281STDY13749541	Kenya	Turkana	2006	3.717	34.857	Untested	Untested	Untested	ERR11811756
VBS80831-7281STDY13749542	Kenya	Turkana	2006	3.717	34.857	Untested	Untested	Untested	ERR11811757
VBS80832-7281STDY13749543	Kenya	Turkana	2006	3.717	34.857	Untested	Untested	Untested	ERR11811758
VBS80834-7281STDY13749544	Kenya	Turkana	2006	3.717	34.857	Untested	Untested	Untested	ERR11811759
VBS80835-7281STDY13749545	Kenya	Turkana	2006	3.717	34.857	Untested	Untested	Untested	ERR11811760
VBS80838-7281STDY13749546	Kenya	Turkana	2006	3.717	34.857	Untested	Untested	Untested	ERR11811761
VBS80839-7281STDY13749547	Kenya	Turkana	2006	3.717	34.857	Untested	Untested	Untested	ERR11811762
VBS80840-7281STDY13749548	Kenya	Turkana	2006	3.717	34.857	Untested	Untested	Untested	ERR11811763
VBS80842-7281STDY13749550	Kenya	Turkana	2006	3.717	34.857	Untested	Untested	Untested	ERR11811765
VBS80844-7281STDY13749551	Kenya	Turkana	2006	3.717	34.857	Untested	Untested	Untested	ERR11811766
VBS80845-7281STDY13749552	Kenya	Turkana	2006	3.717	34.857	Untested	Untested	Untested	ERR11811767
VBS80846-7281STDY13749553	Kenya	Turkana	2006	3.717	34.857	Untested	Untested	Untested	ERR11811768
VBS80847-7281STDY13749554	Kenya	Turkana	2006	3.717	34.857	Untested	Untested	Untested	ERR11811769
VBS80848-7281STDY13749555	Kenya	Turkana	2006	3.717	34.857	Untested	Untested	Untested	ERR11811770
VBS80850-7281STDY13749557	Kenya	Turkana	2006	3.717	34.857	Untested	Untested	Untested	ERR11811772
VBS80851-7281STDY13749558	Kenya	Turkana	2006	3.717	34.857	Untested	Untested	Untested	ERR11811773
VBS80852-7281STDY13749559	Kenya	Turkana	2006	3.717	34.857	Untested	Untested	Untested	ERR11811774
VBS80866-7281STDY13749570	Kenya	Thika	2019	-1.061	37.181	Deltamethrin	X1	Dead	ERR11811785
VBS80867-7281STDY13749571	Kenya	Thika	2019	-1.061	37.181	Deltamethrin	X1	Dead	ERR11811786
VBS80869-7281STDY13749573	Kenya	Thika	2019	-1.061	37.181	Deltamethrin	X1	Dead	ERR12031817
VBS80870-7281STDY13749574	Kenya	Thika	2019	-1.061	37.181	Deltamethrin	X1	Dead	ERR12031818
VBS80871-7281STDY13749575	Kenya	Thika	2019	-1.061	37.181	Deltamethrin	X1	Dead	ERR12031819
VBS80876-7281STDY13749579	Kenya	Thika	2019	-1.061	37.181	Deltamethrin	X1	Dead	ERR12031822
VBS80877-7281STDY13749580	Kenya	Thika	2019	-1.061	37.181	Deltamethrin	X1	Dead	ERR12031823
VBS80878-7281STDY13749581	Kenya	Thika	2019	-1.061	37.181	Deltamethrin	X1	Dead	ERR12031824
VBS80880-7281STDY13749582	Kenya	Thika	2019	-1.061	37.181	Deltamethrin	X1	Dead	ERR12031825
VBS80883-7281STDY13749584	Kenya	Thika	2019	-1.061	37.181	Deltamethrin	X1	Dead	ERR12031827
VBS80885-7281STDY13749586	Kenya	Thika	2019	-1.061	37.181	Deltamethrin	X1	Dead	ERR12031829
VBS80886-7281STDY13749587	Kenya	Thika	2019	-1.061	37.181	Deltamethrin	X1	Dead	ERR12031830
VBS80887-7281STDY13749588	Kenya	Thika	2019	-1.061	37.181	Deltamethrin	X1	Dead	ERR12031831
VBS80890-7281STDY13749590	Kenya	Thika	2019	-1.061	37.181	Deltamethrin	X1	Dead	ERR12031832
VBS80891-7281STDY13749591	Kenya	Thika	2019	-1.061	37.181	Deltamethrin	X1	Dead	ERR12031833
VBS80895-7281STDY13749597	Kenya	Thika	2019	-1.061	37.181	Deltamethrin	X1	Alive	ERR12031837
VBS80898-7281STDY13749599	Kenya	Thika	2019	-1.061	37.181	Deltamethrin	X1	Alive	ERR12031839
VBS80900-7281STDY13749601	Kenya	Thika	2019	-1.061	37.181	Deltamethrin	X1	Alive	ERR12031841
VBS80901-7281STDY13749602	Kenya	Thika	2019	-1.061	37.181	Deltamethrin	X1	Alive	ERR12031842
VBS80902-7281STDY13749603	Kenya	Thika	2019	-1.061	37.181	Deltamethrin	X1	Alive	ERR12031843
VBS80903-7281STDY13749604	Kenya	Thika	2019	-1.061	37.181	Deltamethrin	X1	Alive	ERR12031844
VBS80904-7281STDY13749605	Kenya	Thika	2019	-1.061	37.181	Deltamethrin	X1	Alive	ERR12031845
VBS80906-7281STDY13749606	Kenya	Thika	2019	-1.061	37.181	Deltamethrin	X1	Alive	ERR12031846
VBS80907-7281STDY13749607	Kenya	Thika	2019	-1.061	37.181	Deltamethrin	X1	Alive	ERR12031847
VBS80908-7281STDY13749608	Kenya	Thika	2019	-1.061	37.181	Deltamethrin	X1	Alive	ERR12031848
VBS80909-7281STDY13749609	Kenya	Thika	2019	-1.061	37.181	Deltamethrin	X1	Alive	ERR12031849
VBS80910-7281STDY13749610	Kenya	Thika	2019	-1.061	37.181	Deltamethrin	X1	Alive	ERR12031850
VBS80911-7281STDY13749611	Kenya	Thika	2019	-1.061	37.181	Deltamethrin	X1	Alive	ERR12031851
VBS80912-7281STDY13749612	Kenya	Thika	2019	-1.061	37.181	Deltamethrin	X1	Alive	ERR12031852
VBS80915-7281STDY13749614	Kenya	Thika	2019	-1.061	37.181	Deltamethrin	X1	Alive	ERR12031854
VBS80916-7281STDY13749615	Kenya	Thika	2019	-1.061	37.181	Deltamethrin	X1	Alive	ERR12031855
VBS80917-7281STDY13749616	Kenya	Thika	2019	-1.061	37.181	Deltamethrin	X1	Alive	ERR12031856
VBS80918-7281STDY13749617	Kenya	Thika	2019	-1.061	37.181	Deltamethrin	X1	Alive	ERR12031857
VBS80919-7281STDY13749618	Kenya	Thika	2019	-1.061	37.181	Deltamethrin	X1	Alive	ERR12031858
VBS80923-7281STDY13749621	Kenya	Thika	2019	-1.061	37.181	Deltamethrin	X1	Alive	ERR12031860
VBS80925-7281STDY13749623	Kenya	Thika	2019	-1.061	37.181	Deltamethrin	X1	Alive	ERR12031862
VBS80926-7281STDY13749624	Kenya	Thika	2019	-1.061	37.181	Deltamethrin	X1	Alive	ERR12031863
VBS80927-7281STDY13749625	Kenya	Thika	2019	-1.061	37.181	P-Methyl	X1	Dead	ERR12031864
VBS80928-7281STDY13749626	Kenya	Thika	2019	-1.061	37.181	P-Methyl	X1	Dead	ERR12031865
VBS80930-7281STDY13749627	Kenya	Thika	2019	-1.061	37.181	P-Methyl	X1	Dead	ERR12031866
VBS80931-7281STDY13749628	Kenya	Thika	2019	-1.061	37.181	P-Methyl	X1	Dead	ERR12031867
VBS80935-7281STDY13749632	Kenya	Thika	2019	-1.061	37.181	P-Methyl	X1	Dead	ERR12031871
VBS80936-7281STDY13749633	Kenya	Thika	2019	-1.061	37.181	P-Methyl	X1	Dead	ERR12031872
VBS80938-7281STDY13749634	Kenya	Thika	2019	-1.061	37.181	P-Methyl	X1	Dead	ERR12031873
VBS80943-7281STDY13749638	Kenya	Thika	2019	-1.061	37.181	P-Methyl	X1	Dead	ERR12031876
VBS80946-7281STDY13749639	Kenya	Thika	2019	-1.061	37.181	P-Methyl	X1	Alive	ERR12031877
VBS80949-7281STDY13749641	Kenya	Thika	2019	-1.061	37.181	P-Methyl	X1	Alive	ERR12031878
VBS80963-7281STDY13749651	Kenya	Thika	2019	-1.061	37.181	P-Methyl	X1	Alive	ERR12031886
VBS80968-7281STDY13749654	Kenya	Thika	2019	-1.061	37.181	P-Methyl	X1	Alive	ERR11840299
VBS80969-7281STDY13749655	Kenya	Thika	2019	-1.061	37.181	P-Methyl	X1	Alive	ERR11840300
VBS80971-7281STDY13749657	Kenya	Thika	2019	-1.061	37.181	P-Methyl	X1	Alive	ERR11840302
VBS80972-7281STDY13749658	Kenya	Thika	2019	-1.061	37.181	P-Methyl	X1	Alive	ERR11840303
VBS80974-7281STDY13749660	Kenya	Thika	2019	-1.061	37.181	P-Methyl	X1	Alive	ERR11840305
VBS80979-7281STDY13749664	Kenya	Thika	2019	-1.061	37.181	P-Methyl	X1	Alive	ERR11840309
VBS80981-7281STDY13749666	Kenya	Thika	2019	-1.061	37.181	P-Methyl	X1	Alive	ERR11840310
VBS80982-7281STDY13749667	Kenya	Thika	2019	-1.061	37.181	P-Methyl	X1	Alive	ERR11840311
VBS80984-7281STDY13749668	Kenya	Kwale	2019	-4.572	39.257	Deltamethrin	X1	Dead	ERR11840312
VBS80988-7281STDY13749672	Kenya	Kwale	2019	-4.572	39.257	Deltamethrin	X1	Dead	ERR11840316
VBS81012-7281STDY13749686	Kenya	Kwale	2019	-4.572	39.257	Deltamethrin	X1	Dead	ERR11840323
VBS81077-7281STDY13749710	Kenya	Kwale	2019	-4.572	39.257	P-Methyl	X1	Dead	ERR11840326
VBS81152-7281STDY13749724	Kenya	Mwea	2021	-0.717	37.382	Deltamethrin	X1	Dead	ERR11840327
VBS81159-7281STDY13749727	Kenya	Mwea	2021	-0.717	37.382	Deltamethrin	X1	Dead	ERR11840329
VBS81164-7281STDY13749732	Kenya	Mwea	2021	-0.717	37.382	Deltamethrin	X1	Dead	ERR11840331
VBS81167-7281STDY13749734	Kenya	Mwea	2021	-0.717	37.382	Deltamethrin	X1	Dead	ERR11840332
VBS81168-7281STDY13749735	Kenya	Mwea	2021	-0.717	37.382	Deltamethrin	X1	Dead	ERR11840333
VBS81169-7281STDY13749736	Kenya	Mwea	2021	-0.717	37.382	Deltamethrin	X1	Dead	ERR11840334
VBS81170-7281STDY13749737	Kenya	Mwea	2021	-0.717	37.382	Deltamethrin	X1	Dead	ERR11840335
VBS81173-7281STDY13749740	Kenya	Mwea	2021	-0.717	37.382	Deltamethrin	X1	Dead	ERR11840337
VBS81174-7281STDY13749741	Kenya	Mwea	2021	-0.717	37.382	Deltamethrin	X1	Dead	ERR11840338
VBS81175-7281STDY13749742	Kenya	Mwea	2021	-0.717	37.382	Deltamethrin	X1	Dead	ERR11840339
VBS81176-7281STDY13749743	Kenya	Mwea	2021	-0.717	37.382	Deltamethrin	X1	Dead	ERR11840340
VBS81177-7281STDY13749744	Kenya	Mwea	2021	-0.717	37.382	Deltamethrin	X1	Dead	ERR11840341
VBS81178-7281STDY13749745	Kenya	Mwea	2021	-0.717	37.382	Deltamethrin	X1	Dead	ERR11840342
VBS81181-7281STDY13749748	Kenya	Mwea	2021	-0.717	37.382	Deltamethrin	X2	Alive	ERR11840343
VBS81182-7281STDY13749749	Kenya	Mwea	2021	-0.717	37.382	Deltamethrin	X2	Alive	ERR11840344
VBS81183-7281STDY13749750	Kenya	Mwea	2021	-0.717	37.382	Deltamethrin	X2	Alive	ERR11840345
VBS81184-7281STDY13749751	Kenya	Mwea	2021	-0.717	37.382	Deltamethrin	X2	Alive	ERR11840346
VBS81185-7281STDY13749752	Kenya	Mwea	2021	-0.717	37.382	Deltamethrin	X2	Alive	ERR11840347
VBS81187-7281STDY13749754	Kenya	Mwea	2021	-0.717	37.382	Deltamethrin	X2	Alive	ERR11840349
VBS81189-7281STDY13749756	Kenya	Mwea	2021	-0.717	37.382	Deltamethrin	X2	Alive	ERR11840351
VBS81190-7281STDY13749757	Kenya	Mwea	2021	-0.717	37.382	Deltamethrin	X2	Alive	ERR11840352
VBS81191-7281STDY13749758	Kenya	Mwea	2021	-0.717	37.382	Deltamethrin	X2	Alive	ERR11840353
VBS81193-7281STDY13749760	Kenya	Mwea	2021	-0.717	37.382	Deltamethrin	X2	Alive	ERR11840355
VBS81194-7281STDY13749761	Kenya	Mwea	2021	-0.717	37.382	Deltamethrin	X2	Alive	ERR11840356
VBS81195-7281STDY13749762	Kenya	Mwea	2021	-0.717	37.382	Deltamethrin	X2	Alive	ERR11840357
VBS81196-7281STDY13749763	Kenya	Mwea	2021	-0.717	37.382	Deltamethrin	X2	Alive	ERR11840358
VBS81197-7281STDY13749764	Kenya	Mwea	2021	-0.717	37.382	Deltamethrin	X2	Alive	ERR11840359
VBS81198-7281STDY13749765	Kenya	Mwea	2021	-0.717	37.382	Deltamethrin	X2	Alive	ERR11840360
VBS81200-7281STDY13749766	Kenya	Mwea	2021	-0.717	37.382	Deltamethrin	X2	Alive	ERR11840361
VBS81202-7281STDY13749768	Kenya	Mwea	2020	-0.717	37.382	P-Methyl	X1	Dead	ERR11840363
VBS81203-7281STDY13749769	Kenya	Mwea	2020	-0.717	37.382	P-Methyl	X1	Dead	ERR11840364
VBS81204-7281STDY13749770	Kenya	Mwea	2020	-0.717	37.382	P-Methyl	X1	Dead	ERR11840365
VBS81205-7281STDY13749771	Kenya	Mwea	2020	-0.717	37.382	P-Methyl	X1	Dead	ERR11840366
VBS81206-7281STDY13749772	Kenya	Mwea	2020	-0.717	37.382	P-Methyl	X1	Dead	ERR11840367
VBS81210-7281STDY13749775	Kenya	Mwea	2020	-0.717	37.382	P-Methyl	X1	Dead	ERR11840370
VBS81211-7281STDY13749776	Kenya	Mwea	2020	-0.717	37.382	P-Methyl	X1	Dead	ERR11840371
VBS81212-7281STDY13749777	Kenya	Mwea	2020	-0.717	37.382	P-Methyl	X1	Dead	ERR11840372
VBS81213-7281STDY13749778	Kenya	Mwea	2020	-0.717	37.382	P-Methyl	X1	Dead	ERR11840373
VBS81214-7281STDY13749779	Kenya	Mwea	2020	-0.717	37.382	P-Methyl	X1	Dead	ERR11840374
VBS81215-7281STDY13749780	Kenya	Mwea	2020	-0.717	37.382	P-Methyl	X1	Dead	ERR11840375
VBS81216-7281STDY13749781	Kenya	Mwea	2020	-0.717	37.382	P-Methyl	X1	Dead	ERR11840376
VBS81217-7281STDY13749782	Kenya	Mwea	2020	-0.717	37.382	P-Methyl	X1	Dead	ERR11840377
VBS81219-7281STDY13749784	Kenya	Mwea	2020	-0.717	37.382	P-Methyl	X1	Dead	ERR11840379
VBS81220-7281STDY13749785	Kenya	Mwea	2020	-0.717	37.382	P-Methyl	X1	Dead	ERR11840380
VBS81221-7281STDY13749788	Kenya	Mwea	2020	-0.717	37.382	P-Methyl	X1	Dead	ERR11840381
VBS81224-7281STDY13749789	Kenya	Mwea	2020	-0.717	37.382	P-Methyl	X1	Dead	ERR11840382
VBS81225-7281STDY13749790	Kenya	Mwea	2020	-0.717	37.382	P-Methyl	X1	Dead	ERR11840383
VBS81226-7281STDY13749791	Kenya	Mwea	2020	-0.717	37.382	P-Methyl	X1	Dead	ERR11840384
VBS81231-7281STDY13749794	Kenya	Mwea	2020	-0.717	37.382	P-Methyl	X1	Dead	ERR11840386
VBS81232-7281STDY13749795	Kenya	Mwea	2020	-0.717	37.382	P-Methyl	X1	Dead	ERR11840387
VBS81234-7281STDY13749796	Kenya	Mwea	2020	-0.717	37.382	P-Methyl	X1	Dead	ERR11840388
VBS81237-7281STDY13749797	Kenya	Mwea	2020	-0.717	37.382	P-Methyl	X1	Dead	ERR11840389
VBS81238-7281STDY13749798	Kenya	Mwea	2020	-0.717	37.382	P-Methyl	X1	Dead	ERR11840390
VBS81239-7281STDY13749799	Kenya	Mwea	2021	-0.717	37.382	P-Methyl	X2	Alive	ERR11840391
VBS81241-7281STDY13749801	Kenya	Mwea	2021	-0.717	37.382	P-Methyl	X2	Alive	ERR11840393
VBS81242-7281STDY13749802	Kenya	Mwea	2021	-0.717	37.382	P-Methyl	X2	Alive	ERR11840394
VBS81243-7281STDY13749803	Kenya	Mwea	2021	-0.717	37.382	P-Methyl	X2	Alive	ERR11840395
VBS81245-7281STDY13749804	Kenya	Mwea	2021	-0.717	37.382	P-Methyl	X2	Alive	ERR11840396
VBS81246-7281STDY13749805	Kenya	Mwea	2021	-0.717	37.382	P-Methyl	X2	Alive	ERR11840397
VBS81247-7281STDY13749806	Kenya	Mwea	2021	-0.717	37.382	P-Methyl	X2	Alive	ERR11840398
VBS81248-7281STDY13749807	Kenya	Mwea	2021	-0.717	37.382	P-Methyl	X2	Alive	ERR11840399
VBS81250-7281STDY13749808	Kenya	Mwea	2021	-0.717	37.382	P-Methyl	X2	Alive	ERR11840400
VBS81251-7281STDY13749809	Kenya	Mwea	2021	-0.717	37.382	P-Methyl	X2	Alive	ERR11840401
VBS81252-7281STDY13749810	Kenya	Mwea	2021	-0.717	37.382	P-Methyl	X2	Alive	ERR11840402
VBS81254-7281STDY13749812	Kenya	Mwea	2021	-0.717	37.382	P-Methyl	X2	Alive	ERR11840404
VBS81258-7281STDY13749815	Kenya	Mwea	2021	-0.717	37.382	P-Methyl	X2	Alive	ERR11840407
VBS81259-7281STDY13749816	Kenya	Mwea	2021	-0.717	37.382	P-Methyl	X2	Alive	ERR11840408
VBS81261-7281STDY13749817	Kenya	Mwea	2021	-0.717	37.382	P-Methyl	X2	Alive	ERR11840409
VBS81262-7281STDY13749818	Kenya	Mwea	2021	-0.717	37.382	P-Methyl	X2	Alive	ERR11840410
VBS81263-7281STDY13749819	Kenya	Mwea	2020	-0.717	37.382	Alpha-cypermethrin	X1	Dead	ERR11840411
VBS81264-7281STDY13749820	Kenya	Mwea	2020	-0.717	37.382	Alpha-cypermethrin	X1	Dead	ERR11840412
VBS81265-7281STDY13749821	Kenya	Mwea	2020	-0.717	37.382	Alpha-cypermethrin	X1	Dead	ERR11840413
VBS81266-7281STDY13749822	Kenya	Mwea	2020	-0.717	37.382	Alpha-cypermethrin	X1	Dead	ERR11840414
VBS81267-7281STDY13749823	Kenya	Mwea	2020	-0.717	37.382	Alpha-cypermethrin	X1	Dead	ERR11840415
VBS81269-7281STDY13749824	Kenya	Mwea	2020	-0.717	37.382	Alpha-cypermethrin	X1	Dead	ERR11840416
VBS81270-7281STDY13749825	Kenya	Mwea	2020	-0.717	37.382	Alpha-cypermethrin	X1	Dead	ERR12031888
VBS81271-7281STDY13749826	Kenya	Mwea	2020	-0.717	37.382	Alpha-cypermethrin	X1	Dead	ERR12031889
VBS81272-7281STDY13749827	Kenya	Mwea	2020	-0.717	37.382	Alpha-cypermethrin	X1	Dead	ERR12031890
VBS81273-7281STDY13749828	Kenya	Mwea	2020	-0.717	37.382	Alpha-cypermethrin	X1	Dead	ERR12031891
VBS81274-7281STDY13749829	Kenya	Mwea	2020	-0.717	37.382	Alpha-cypermethrin	X1	Dead	ERR12031892
VBS81275-7281STDY13749830	Kenya	Mwea	2020	-0.717	37.382	Alpha-cypermethrin	X1	Dead	ERR12031893
VBS81277-7281STDY13749831	Kenya	Mwea	2020	-0.717	37.382	Alpha-cypermethrin	X1	Dead	ERR12031894
VBS81278-7281STDY13749832	Kenya	Mwea	2020	-0.717	37.382	Alpha-cypermethrin	X1	Dead	ERR12031895
VBS81279-7281STDY13749833	Kenya	Mwea	2020	-0.717	37.382	Alpha-cypermethrin	X1	Dead	ERR12031896
VBS81280-7281STDY13749834	Kenya	Mwea	2020	-0.717	37.382	Alpha-cypermethrin	X1	Dead	ERR12031897
VBS81281-7281STDY13749835	Kenya	Mwea	2020	-0.717	37.382	Alpha-cypermethrin	X1	Dead	ERR12031898
VBS81282-7281STDY13749836	Kenya	Mwea	2020	-0.717	37.382	Alpha-cypermethrin	X1	Dead	ERR12031899
VBS81283-7281STDY13749837	Kenya	Mwea	2020	-0.717	37.382	Alpha-cypermethrin	X1	Dead	ERR12031900
VBS81285-7281STDY13749838	Kenya	Mwea	2020	-0.717	37.382	Alpha-cypermethrin	X1	Dead	ERR12031901
VBS81286-7281STDY13749839	Kenya	Mwea	2020	-0.717	37.382	Alpha-cypermethrin	X1	Dead	ERR12031902
VBS81288-7281STDY13749841	Kenya	Mwea	2020	-0.717	37.382	Alpha-cypermethrin	X1	Dead	ERR12031904
VBS81289-7281STDY13749842	Kenya	Mwea	2020	-0.717	37.382	Alpha-cypermethrin	X1	Dead	ERR12031905
VBS81290-7281STDY13749843	Kenya	Mwea	2020	-0.717	37.382	Alpha-cypermethrin	X1	Dead	ERR12031906
VBS81296-7281STDY13749847	Kenya	Mwea	2020	-0.717	37.382	Alpha-cypermethrin	X1	Dead	ERR12031908
VBS81299-7281STDY13749849	Kenya	Mwea	2020	-0.717	37.382	Alpha-cypermethrin	X1	Dead	ERR12031910
VBS81301-7281STDY13749850	Kenya	Mwea	2020	-0.717	37.382	Alpha-cypermethrin	X1	Dead	ERR12031911
VBS81302-7281STDY13749851	Kenya	Mwea	2020	-0.717	37.382	Alpha-cypermethrin	X1	Dead	ERR12031912
VBS81303-7281STDY13749852	Kenya	Mwea	2020	-0.717	37.382	Alpha-cypermethrin	X1	Alive	ERR12031913
VBS81304-7281STDY13749853	Kenya	Mwea	2020	-0.717	37.382	Alpha-cypermethrin	X1	Alive	ERR12031914
VBS81305-7281STDY13749854	Kenya	Mwea	2020	-0.717	37.382	Alpha-cypermethrin	X1	Alive	ERR12031915
VBS81306-7281STDY13749855	Kenya	Mwea	2020	-0.717	37.382	Alpha-cypermethrin	X1	Alive	ERR12031916
VBS81307-7281STDY13749856	Kenya	Mwea	2020	-0.717	37.382	Alpha-cypermethrin	X1	Alive	ERR12031917
VBS81309-7281STDY13749857	Kenya	Mwea	2020	-0.717	37.382	Alpha-cypermethrin	X1	Alive	ERR12031918
VBS81310-7281STDY13749858	Kenya	Mwea	2020	-0.717	37.382	Alpha-cypermethrin	X1	Alive	ERR12031919
VBS81311-7281STDY13749859	Kenya	Mwea	2020	-0.717	37.382	Alpha-cypermethrin	X1	Alive	ERR12031920
VBS81314-7281STDY13749861	Kenya	Mwea	2020	-0.717	37.382	Alpha-cypermethrin	X1	Alive	ERR12031921
VBS81317-7281STDY13749862	Kenya	Mwea	2020	-0.717	37.382	Alpha-cypermethrin	X1	Alive	ERR12031922
VBS81318-7281STDY13749863	Kenya	Mwea	2020	-0.717	37.382	Alpha-cypermethrin	X1	Alive	ERR12031923
VBS81319-7281STDY13749864	Kenya	Mwea	2020	-0.717	37.382	Alpha-cypermethrin	X1	Alive	ERR12031924
VBS81320-7281STDY13749865	Kenya	Mwea	2020	-0.717	37.382	Alpha-cypermethrin	X1	Alive	ERR12031925
VBS81321-7281STDY13749866	Kenya	Mwea	2020	-0.717	37.382	Alpha-cypermethrin	X1	Alive	ERR12031926
VBS81322-7281STDY13749867	Kenya	Mwea	2020	-0.717	37.382	Alpha-cypermethrin	X1	Alive	ERR12031927
VBS81323-7281STDY13749868	Kenya	Mwea	2020	-0.717	37.382	Alpha-cypermethrin	X1	Alive	ERR12031928
VBS81325-7281STDY13749869	Kenya	Mwea	2020	-0.717	37.382	Alpha-cypermethrin	X1	Alive	ERR12031929
VBS81326-7281STDY13749870	Kenya	Mwea	2007	-0.717	37.382	Untested	Untested	Untested	ERR12031930
VBS81331-7281STDY13749873	Kenya	Mwea	2007	-0.717	37.382	Untested	Untested	Untested	ERR12031933
VBS81332-7281STDY13749874	Kenya	Mwea	2007	-0.717	37.382	Untested	Untested	Untested	ERR12031934
VBS81333-7281STDY13749875	Kenya	Mwea	2007	-0.717	37.382	Untested	Untested	Untested	ERR12031935
VBS81336-7281STDY13749878	Kenya	Mwea	2007	-0.717	37.382	Untested	Untested	Untested	ERR12031938
VBS81337-7281STDY13749879	Kenya	Mwea	2007	-0.717	37.382	Untested	Untested	Untested	ERR12031939
VBS81340-7281STDY13749881	Kenya	Mwea	2007	-0.717	37.382	Untested	Untested	Untested	ERR12031941
VBS81341-7281STDY13749884	Kenya	Mwea	2007	-0.717	37.382	Untested	Untested	Untested	ERR12031942
VBS81342-7281STDY13749885	Kenya	Mwea	2007	-0.717	37.382	Untested	Untested	Untested	ERR12031943
VBS81344-7281STDY13749886	Kenya	Mwea	2007	-0.717	37.382	Untested	Untested	Untested	ERR12031944
VBS81347-7281STDY13749887	Kenya	Mwea	2007	-0.717	37.382	Untested	Untested	Untested	ERR12031945
VBS81348-7281STDY13749888	Kenya	Mwea	2007	-0.717	37.382	Untested	Untested	Untested	ERR12031946
VBS81350-7281STDY13749890	Kenya	Mwea	2007	-0.717	37.382	Untested	Untested	Untested	ERR12031948
VBS81351-7281STDY13749891	Kenya	Mwea	2007	-0.717	37.382	Untested	Untested	Untested	ERR12031949
VBS81353-7281STDY13749893	Kenya	Mwea	2007	-0.717	37.382	Untested	Untested	Untested	ERR12031951
VBS81355-7281STDY13749894	Kenya	Mwea	2007	-0.717	37.382	Untested	Untested	Untested	ERR12031952
VBS81356-7281STDY13749895	Kenya	Mwea	2007	-0.717	37.382	Untested	Untested	Untested	ERR12031953
VBS81358-7281STDY13749897	Kenya	Mwea	2007	-0.717	37.382	Untested	Untested	Untested	ERR12031955
VBS81364-7281STDY13749900	Kenya	Mwea	2014	-0.717	37.382	Untested	Untested	Untested	ERR12031957
VBS81365-7281STDY13749901	Kenya	Mwea	2014	-0.717	37.382	Untested	Untested	Untested	ERR12031958
VBS81366-7281STDY13749902	Kenya	Mwea	2014	-0.717	37.382	Untested	Untested	Untested	ERR11812074
VBS81367-7281STDY13749903	Kenya	Mwea	2014	-0.717	37.382	Untested	Untested	Untested	ERR11812075
VBS81369-7281STDY13749905	Kenya	Mwea	2014	-0.717	37.382	Untested	Untested	Untested	ERR11812077
VBS81374-7281STDY13749908	Kenya	Mwea	2014	-0.717	37.382	Untested	Untested	Untested	ERR11812078
VBS81383-7281STDY13749912	Kenya	Mwea	2014	-0.717	37.382	Untested	Untested	Untested	ERR11812079
VBS81387-7281STDY13749915	Kenya	Mwea	2014	-0.717	37.382	Untested	Untested	Untested	ERR11812080
VBS81388-7281STDY13749916	Kenya	Mwea	2014	-0.717	37.382	Untested	Untested	Untested	ERR11812081
VBS81389-7281STDY13749917	Kenya	Mwea	2014	-0.717	37.382	Untested	Untested	Untested	ERR11812082
VBS81391-7281STDY13749919	Kenya	Mwea	2014	-0.717	37.382	Untested	Untested	Untested	ERR11812084
VBS81392-7281STDY13749920	Kenya	Mwea	2014	-0.717	37.382	Untested	Untested	Untested	ERR11812085
VBS81394-7281STDY13749922	Kenya	Mwea	2014	-0.717	37.382	Untested	Untested	Untested	ERR11812086
VBS81403-7281STDY13749930	Kenya	Turkana	2019	3.717	34.857	Alpha-cypermethrin	X1	Dead	ERR11812093
VBS81407-7281STDY13749934	Kenya	Kwale	2019	-4.572	39.257	Deltamethrin	X1	Alive	ERR11812094
VBS81408-7281STDY13749935	Kenya	Kwale	2019	-4.572	39.257	Deltamethrin	X1	Alive	ERR11812095
VBS81410-7281STDY13749937	Kenya	Kwale	2019	-4.572	39.257	P-Methyl	X1	Alive	ERR11812096
VBS81411-7281STDY13749938	Kenya	Mwea	2020	-0.717	37.382	P-Methyl	X1	Dead	ERR11812097
VBS81412-7281STDY13749939	Kenya	Mwea	2020	-0.717	37.382	P-Methyl	X1	Dead	ERR11812098
VBS81413-7281STDY13749940	Kenya	Mwea	2020	-0.717	37.382	Alpha-cypermethrin	X1	Alive	ERR11812099
VBS81416-7281STDY13749942	Kenya	Mwea	2014	-0.717	37.382	Untested	Untested	Untested	ERR11812100
VBS81419-7281STDY13749944	Kenya	Mwea	2014	-0.717	37.382	Untested	Untested	Untested	ERR11812101
