# Supplementary material for: Genomic surveillance reveals geographical heterogeneity and differences in known and novel insecticide resistance mechanisms in Anopheles arabiensis across Kenya
Source: BMC Genomics. 2025 Jul 1;26:599. doi: 10.1186/s12864-025-11788-3 (PMC12210584; doi:10.1186/s12864-025-11788-3)
Supplement: Supplementary file 14 — Supplementary Material 14. [file 12864_2025_11788_MOESM14_ESM.xlsx]

## Sheet: Sheet1
Insecticide tested	Location	Bioassay outcome		Target site frequency	CNV distribution
		Alive	Dead	Vgsc (L995F)	Cyp6 cluster	Cyp9k1	Coeae2f	Coeae2-7g cluster	Gste
Alpha-Cypermethrin	Turkana	17	34	8.13e-06	6.05e-98	0	4.5e-09	0.93	0.356
	Teso	4	19	1	1	1	1	1	1
	Thika	0	0	NA	NA	NA	NA	NA	NA
	Mwea	18	28	1	2.51e-06	0.55	1	0.1	0.04
Deltamethrin	Turkana	29	24	0.14	5.76e-57	5.08e-06	0.35	3.47e-09	1
	Teso	4	13	1	1.000*	1	0.03	0	1.000*
	Thika	22	15	1	3.42e-49	0	0	3.51e-11	0.13
	Mwea	16	13	1	1.000*	0.26	0.05	0.7	1.000*
Pirimiphos methyl	Turkana	37	33	1	1.38e-07	0.18	0.87	0.01	1.000*
	Teso	6	10	1	1.13e-05	1.000*	1.63e-23	1.55e-09	1.000*
	Thika	11	8	1	6.74e-07	0	0.86	0	0.25
	Mwea	16	26	1	1.000*	0.75	0.09	3.45e-14	0.12
Supplementary Table X. Fisher's exact test probability values for each bioassay experiment and population cohort comparison. Either target site frequencies or the distribution of copy number variants was tested for each insecticide resistance gene. Values in bold are signficant and those with an asterix represent comparisons where all individuals, whether alive or dead, had the same numbers of ge…
